# Supplementary material for: Clinical laboratory analytes and platelet-associated parameters as surrogate markers of subclinical inflammation in latent tuberculosis infection
Source: Front Immunol. 2025 Sep 17;16:1662454. doi: 10.3389/fimmu.2025.1662454 (PMC12484228; doi:10.3389/fimmu.2025.1662454)
Supplement: Supplementary file 1 [file Table1.xlsx]

## Sheet: Sheet1
Supplementary Table 1: The median (IQR) value of all the tested laboratory parameters in the study cohorts.
PARAMETERS	HCs (n=30)	HHC/IGRA+ve (n=30)	HHC/IGRA-ve (n=30)
ESR (mm/hr)	27 (12-40)	43 (22-66.25)	37.5 (21.75-50.75)
Glucose (mg/dL)	104 (93.75-147.8)	132 (100.8-186)	115.5 (101-177)
CRP (mg/L)	4.1 (3.025-5.9)	4.7 (3.225-10.33)	3.9 (2.25-6.25)
Bilirubin total (mg/dL)	0.7 (0.575-0.925)	0.7 (0.6-0.925)	0.6 (0.475-0.825)
SGOT (U/L)	24.5 (18.75-31.5)	21.5 (18-27.25)	20 (17.75-26.25)
SGPT (U/L)	24.5 (16-39)	20 (16-28.5)	18 (14-23)
ALP (U/L)	69 (50.75-75)	69 (53.75-90.25)	61 (49.75-76.25)
Total protein (g/dL)	7.05 (6.75-7.425)	7.1 (6.875-7.8)	7.15 (6.9-7.4)
Albumin (mg/dL)	4.85 (4.4-5.23)	4.9 (4.5-5.1)	4.9 (4.8-5.125)
Globulin (g/dL)	2.25 (1.7-2.63)	2.5 (2.18-2.73)	2.3 (1.88-2.6)
Creatinine (mg/dL)	0.8 (0.8-0.93)	0.8 (0.7-0.9)	0.8 (0.7-0.9)
Urea (mg/dL)	22 (17.75-30.75)	22 (16.75-25.25)	20 (17-24.25)
BUN (mg/dL)	10.25 (8.15-14.38)	10.4 (7.88-11.85)	9.5 (7.85-11.48)
Uric acid (mg/dL)	4.6 (3.48-5.93)	4.3 (3.05-5.58)	4.05 (2.85-5.4)
TC (10^3/µL)	7800 (6275-9975)	8150 (6900-9775)	8050 (6650-9600)
Neutrophils (10^3/µL)	4.55 (3.88-5.48)	4.43 (3.52-6.43)	4.6 (3.84-6.03)
Neutrophils (%)	58.05 (52.4-63.75)	60.55 (43.8-65.85)	54.95 (52.4-64.1)
Lymphocyte (10^3/µL)	2.4 (2.043-2.81)	2.62 (2.07-3.19)	2.21 (1.78-2.82)
Lymphocytes (%)	30.5 (27.35-35.85)	29.95 (25.08-38.93)	30.7 (23.8-35.5)
Monocytes (10^3/µL)	0.515 (0.418-0.638)	0.55 (0.43-0.643)	0.535 (0.415-0.685)
Monocytes (%)	6.5 (5.58-7.65)	6.75 (5-7.45)	6.7 (5.7-8.68)
Eosinophils (10^3/µL)	0.185 (0.11-0.258)	0.245 (0.15-0.483)	0.21 (0.14-0.418)
Eosinophils (%)	2.2 (1.38-3.48)	3 (1.78-6.7)	3 (1.68-5.3)
Basophils (10^3/µL)	0.04 (0.03-0.063)	0.05 (0.04-0.063)	0.04 (0.03-0.05)
Basophils (%)	0.6 (0.48-0.8)	0.6 (0.48-0.9)	0.6 (0.4-0.7)
RBC (10^6/µL)	4.88 (4.47-5.33)	4.77 (4.39-5.04)	4.68 (4.35-5.06)
HGB (gm/dL)	14.25 (12.03-15.83)	13.45 (12.45-15.05)	12.9 (12.43-15.05)
HCT/PCV (%)	41.75 (35.85-46)	40.5 (37.78-44.58)	39.7 (37.78-45.23)
MCV (fL)	85.15 82.1-88)	86.9 (82.4-90.48)	85.8 (83.28-88.88)
MCH (pg)	28.4 (27.25-30)	29.15 (26.08-30.6)	28.4 (26.95-29.78)
MCHC (%)	33.65 (32.6-34.43)	33.05 (31.78-33.85)	32.9 (32.28-33.4)
Platelet Count (10^3/µL)	312 (274.3-356.3)	298.5 (231.8-362.8)	295.5 (263.8-340.8)
RDW-SD (fL)	41.05 (39.23-43.95)	42.05 (40.58-44.3)	42.7 (40.68-45.75)
RDW-CV (%)	13 (12.53-13.53)	12.9 (12.7-14.28)	13.35 (12.88-14.48)
PDW (fL)	10.95 (10.05-12.4)	12.4 (11.38-14.95)	12.05 (10.88-13.25)
MPV (fL)	9.9 (9.4-10.55)	10.45 (10.15-11.33)	10.5 (9.68-11)
P-LCR (%)	23.2 (20.48-29.03)	28 (25.33-35.83)	28.3 (22.4-32.53)
PCT (%)	0.315 (0.258-0.353)	0.315 (0.268-0.38)	0.32 (0.278-0.37)
IG (10^3/µL)	0.01 (0.01-0.03)	0.015 (0.01-0.02)	0.01 (0.01-0.02)
IG (%)	0.2 (0.1-0.4)	0.2 (0.1-0.225)	0.2 (0.1-0.3)
NLR	1.95 (1.48-2.3)	2.1 (1.1-2.53)	1.9 (1.58-2.73)
PT (sec)	12.88 (11.93-14.21)	12.85 (11.94-13.71)	13.08 (12.35-13.58)
PT –INR	0.995 (0.886-1.1)	0.963 (0.88-1.04)	0.98 (0.92-1.02)
aPTT (sec)	34 (31.75-40.14)	35.88 (33.64-39.45)	35.4 (33.41-37.91)
Fibrinogen (mg/dL)	306.7 (251.7-338.1)	327.4 (246.7-378.6)	284.1 (220.9-352.4)
D-dimer (ng/mL)	149.5 (123.8-193.5)	192.8 (137.3-222.9)	198.9 (160.3-250)
Ferritin (ng/mL)	40.4 (12.1-97.63)	31.25 (14.43-79.2)	13.6 (4.88-35.4)
