# Supplementary material for: Clinical laboratory analytes and platelet-associated parameters as surrogate markers of subclinical inflammation in latent tuberculosis infection
Source: Front Immunol. 2025 Sep 17;16:1662454. doi: 10.3389/fimmu.2025.1662454 (PMC12484228; doi:10.3389/fimmu.2025.1662454)
Supplement: Supplementary file 2 [file Table2.xlsx]

## Sheet: Sheet1
Supplementary Table 2: Factors associated with the risk of being a TB resister (HHC, IGRA-ve)
No.	Variable	Odd ratio (95% CI)	p value
1	Age, year	0.992 (0.954 – 1.032)	0.687
2	Gender, male	1.362 (0.414 – 4.473)	0.611
3	BMI, kg/m2	0.962 (0.866 – 1.070)	0.475
4	BCG vaccination, yes	0.952 (0.056 – 16.279)	0.973
5	Diabetes, yes	0.290 (0.052 – 1.601)	0.155
6	Hypertension, yes	0.478 (0.079 – 2.879)	0.421
7	ESR, mm/hr	0.988 (0.964 – 1.013)	0.351
8	Blood glucose level, mg/dL	1 (0.994 – 1.006)	0.964
9	CRP, mg/L	0.984 (0.942 – 1.031)	0.522
10	Bilirubin, mg/dL	0.495 (0.07 – 3.484)	0.48
11	SGOT, U/L	0.930 (0.845 – 1.023)	0.136
12	SGPT, U/L	0.960 (0.908 – 1.016)	0.158
13	↓ ALP, U/L	0.964 (0.933 – 0.996)	0.028*
14	Total protein, g/dL	0.406 (0.115 – 1.437)	0.162
15	Albumin, g/dL	1.701 (0.336 – 8.600)	0.521
16	↓ Globulin, g/dL	0.269 (0.07 – 0.937)	0.046*
17	A/G ratio	2.553 (0.837 – 7.783)	0.093
18	Creatinine, mg/dL	0.220 (0.007 – 6.541)	0.382
19	Urea, mg/dL	0.940 (0.842 – 1.049)	0.271
20	BUN, mg/dL	0.875 (0.695 – 1.101)	0.253
21	Uric acid, mg/dL	0.904 (0.628 – 1.302)	0.588
22	Total cell count, count 103/µL	1 (1 – 1)	0.276
23	Neutrophil count, count 103/µL	0.887 (0.628 – 1.253)	0.496
24	Neutrophil %	1.010 (0.963 – 1.059)	0.68
25	Lymphocyte count, count 103/µL	0.606 (0.290 – 1.265)	0.182
26	Lymphocyte %	0.983 (0.926 – 1.042)	0.561
27	Monocyte count, count 103/µL	1.189 (0.043 – 32.757)	0.918
28	Monocyte %	1.098 (0.864 – 1.394)	0.445
29	Eosinophil count, count 103/µL	0.992 (0.271 – 3.648)	0.992
30	Eosinophil %	0.984 (0.871 – 1.112)	0.799
31	Basophil count, count 103/µL	0 (0 – 17.23)	0.544
32	Basophil %	0.983 (0.127 – 7.612)	0.987
33	RBC count, 106/µL	1.012 (0.298 – 3.432)	0.985
34	HGB, gm/dL	0.918 (0.711 – 1.185)	0.512
35	HCT, %	0.963 (0.866 – 1.070)	0.482
36	MCV, fL	0.939 (0.857 – 1.029)	0.178
37	MCH, pg	0.923 (0.778 – 1.094)	0.355
38	MCHC, %	0.842 (0.605 – 1.173)	0.309
39	Platelet count, 103/µL	0.999 (0.991 – 1.008)	0.844
40	RDW-SD, (fL)	1.086 (0.906 – 1.301)	0.375
41	RDW, (fL)	1.296 (0.906 – 1.855)	0.157
42	PDW, (fL)	0.859 (0.658 – 1.122)	0.265
43	MPV, (fL)	0.809 (0.517 – 1.265)	0.353
44	P-LCR, (%)	0.975 (0.908 – 1.047)	0.486
45	PCT, (%)	0.060 (0 – 11.29)	0.463
46	IG count, 103/uL	0 (0 – 28.26)	0.181
47	IG, %	0.342 (0.017 – 6.906)	0.484
48	NLR	0.929 (0.575 – 1.500)	0.762
49	PTsec, sec	0.889 (0.578 – 1.368)	0.593
50	PT-INR	0.223 (0.001 – 37.456)	0.566
51	APTT, sec	0.946 (0.829 – 1.081)	0.417
52	↓ Fibrinogen, mg/dL	0.992 (0.984 – 1.00)	0.041*
53	D-dimer, ng/mL	1.0 (0.981 – 1.002)	0.129
54	↓ Ferritin, ng/mL	1.008 (1.000 – 1.016)	0.048*
Note: BMI, body mass index; ESR, erythrocyte sedimentation rate; CRP, C-reactive protein; SGOT, serum glutamic-oxaloacetic transaminase; SGPT, serum glutamic-pyruvic transaminase; ALP, alkaline phosphatase; A/G, albumin/globulin; BUN, blood urea nitrogen; RBC, red blood cell; HBG, hemoglobin; HCT, hematocrit; MCV, Mean corpuscular volume; MCH, mean corpuscular hemoglobin; MCHC, mean corpuscular h…
