# Supplementary material for: Clinical laboratory analytes and platelet-associated parameters as surrogate markers of subclinical inflammation in latent tuberculosis infection
Source: Front Immunol. 2025 Sep 17;16:1662454. doi: 10.3389/fimmu.2025.1662454 (PMC12484228; doi:10.3389/fimmu.2025.1662454)
Supplement: Supplementary file 3 [file Table3.xlsx]

## Sheet: Sheet1
Supplementary Table 3: Factor Associated with Risk of TB Resister (HHC, IGRA-ve) in Males and Females
No.	Variable	Odd ratio (95% CI)	p value
1	Age, year	M: 1.033 (0.964 – 1.107)	0.361
		F: 0.987 (0.943 – 1.032)	0.555
2	BMI, kg/m2	M: 0.990 (0.847 – 1.158)	0.902
		F: 1.054 (0.938 – 1.184)	0.374
3	BCG vaccination, yes	M: 1.135 (0.873 – 3.11)	0.312
		F: 1.867 (0.109 – 3.209)	0.667
4	ESR, mm/hr	M: 1.009 (0.971 – 1.049)	0.638
		F: 0.998 (0.970 – 1.027)	0.891
5	Blood glucose level, mg/dL	M: 0.999 (0.992 – 1.005)	0.729
		F: 0.999 (0.991 – 1.007)	0.839
6	CRP, mg/L	M: 0.993 (0.890 – 1.108)	0.902
		F: 0.997 (0.953 – 1.043)	0.894
7	Bilirubin, mg/dL	M: 2.403 (0.012 – 62.060)	0.4
		F: 2.814 (0.009 – 5.393)	0.723
8	SGOT, U/L	M: 1.037 (0.946 – 1.136)	0.437
		F: 1.070 (0.964 – 1.187)	0.204
9	SGPT, U/L	M: 1.026 (0.976 – 1.079)	0.316
		F: 1.072 (0.979 – 1.173)	0.132
10	ALP, U/L	M: 1.012 (0.969 – 1.058)	0.583
		F: 1.025 (0.993 – 1.058)	0.133
11	Total protein, g/dL	M: 0.970 (0.196 – 4.798)	0.97
		F: 0.830 (0.306 – 2.526)	0.715
12	Albumin, g/dL	M: 0.959 (0.132 – 6.963)	0.967
		F: 0.167 (0.029 – 1.044)	0.053
13	Globulin, g/dL	M: 0.989 (0.264 – 3.774)	0.997
		F: 1.752 (0.592 – 5.152)	0.308
14	A/G ratio	M: 1.004 (0.368 – 2.737)	0.994
		F: 0.954 (0.561 – 1.620)	0.861
15	Creatinine, mg/dL	M: 2.226 (0.060 – 8.261)	0.664
		F: 3.645 (0.039 – 19.412)	0.435
16	Urea, mg/dL	M: 1.160 (0.987 – 1.365)	0.072
		F: 1.008 (0.917 – 1.109)	0.867
17	BUN, mg/dL	M: 1.339 (0.962 – 1.865)	0.084
		F: 1.022 (0.839 – 1.245)	0.828
18	Uric acid, mg/dL	M: 0.871 (0.548 – 1.385)	0.561
		F: 1.407 (0.866 – 2.288)	0.168
19	Total cell count, 103/µL	M: 1 (1 – 1)	0.921
		F: 1 (1 – 1)	0.714
20	Neutrophil count, 103/µL	M: 0.903 (0.633 – 1.287)	0.572
		F: 1.103 (0.741 – 1.641)	0.63
21	Neutrophil %	M: 0.988 (0.928 – 1.053)	0.715
		F: 0.988 (0.933 – 1.074)	0.94
22	Lymphocyte count, 103/µL	M: 1.962 (0.643 – 5.989)	0.236
		F: 1.589 (0.709 – 3.518)	0.263
23	Lymphocyte %	M: 1.019 (0.942 – 1.102)	0.64
		F: 1.053 (0.972 – 1.141)	0.207
24	Monocyte count, 103/µL	M: 0.79 (0 – 1.521)	0.346
		F: 0.461 (0.017 – 2.202)	0.643
25	Monocyte %	M: 0.739 (0.573 – 1.089)	0.643
		F: 0.827 (0.595 – 1.148)	0.396
26	Eosinophil count, 103/µL	M: 4.005 (0.163 – 8.374)	0.396
		F: 0.278 (0.056 – 1.371)	0.116
27	Eosinophil %	M: 1.084 (0.868 – 1.353)	0.476
		F: 0.893 (0.770 – 1.036)	0.137
28	Basophil count, 103/µL	M: 0.457 (0 – 2.961)	0.216
		F: 0.506 (0 – 1.367)	0.96
29	Basophil %	M: 2.287 (0.186 – 3.816)	0.518
		F: 0.861 (0.097 – 7.618)	0.893
30	RBC count, 106/µL	M: 0.420 (0.069 – 2.576)	0.349
		F: 1.573 (0.348 – 7.112)	0.556
31	HGB, gm/dL	M: 0.996 (0.565 – 1.755)	0.989
		F: 1.106 (0.783 – 1.562)	0.569
32	HCT, %	M: 0.926 (0.748 – 1.146)	0.477
		F: 1.045 (0.911 – 1.199)	0.532
33	MCV, fL	M: 1.015 (0.881 – 1.170)	0.833
		F: 1.019 (0.944 – 1.100)	0.63
34	MCH, pg	M: 1.067 (0.763 – 1.495)	0.703
		F: 1.044 (0.875 – 1.246)	0.63
35	↓ MCHC, %	M: 2.240 (1.042 – 4.814)	0.039*
		F: 1.148 (0.781 – 1.687)	0.488
36	Platelet count, 103/µL	M: 1 (0.99 – 1.01)	0.966
		F: 1.005 (0.996 – 1.014)	0.314
37	RDW-SD, (fL)	M: 0.908 (0.746 – 1.105)	0.335
		F: 0.880 (0.731 – 1.058)	0.175
38	RDW, (fL)	M: 0.498 (0.178 – 1.392)	0.184
		F: 0.794 (0.568 – 1.110)	0.178
39	PDW, (fL)	M: 0.981 (0.703 – 1.359)	0.909
		F: 1.079 (0.866 – 1.344)	0.499
40	MPV, (fL)	M: 0.779 (0.350 – 1.730)	0.539
		F: 1.188 (0.825 – 1.712)	0.354
41	P-LCR, (%)	M: 0.973 (0.880 – 1.075)	0.588
		F: 1.012 (0.949 – 1.079)	0.721
42	PCT, (%)	M: 0.001 (0 – 5.605)	0.291
		F: 1.624 (0.078 – 4.601)	0.179
43	IG count, 103/uL	M: 2.147 (0 – 3.712)	0.31
		F: 0.897 (0 – 1.661)	0.23
44	IG, %	M: 11.677 (0.094 – 18.11)	0.318
		F: 4.039 (0.208 – 8.583)	0.357
45	NLR	M: 0.838 (0.537 – 1.307)	0.436
		F: 0.770 (0.399 – 1.488)	0.437
46	PTsec, sec	M: 1.035 (0.803 – 1.333)	0.793
		F: 1.222 (-.836 – 1.787)	0.301
47	PT-INR	M: 1.570 (0.081 – 3.033)	0.765
		F: 1.994 (0.262 – 5.182)	0.176
48	APTT, sec	M: 1.161 (0.935 – 1.442)	0.176
		F: 1.010 (0.992 – 1.128)	0.177
49	Fibrinogen, mg/dL	M: 1.002 (0.992 – 1.011)	0.724
		F: 1.007 (0.999 – 1.015)	0.091
50	D-dimer, ng/mL	M: 1.004 (0.995 – 1.013)	0.393
		F: 0.998 (0.994 – 1.001)	0.255
51	↓ Ferritin, ng/mL	M: 1.005 (0.995 – 1.015)	0.323
		F: 1.037 (1.001 – 1.079)	0.036*
Note: BMI = body mass index, ESR = erythrocyte sedimentation rate, CRP = C-reactive protein, SGOT = serum glutamic-oxaloacetic transaminase, SGPT = serum glutamic-pyruvic transaminase, ALP = alkaline phosphatase, A/G = albumin/globulin, BUN = blood urea nitrogen, RBC = red blood cell, HBG = hemoglobin, HCT = Hematocrit, MCV = Mean corpuscular volume, MCH = mean corpuscular hemoglobin, MCHC = mean…
